# Supplementary material for: Black Soldier Fly (Hermetia illucens) Larvae as a Protein Substitute in Adverse Food Reactions for Canine Dermatitis: Preliminary Results Among Patients
Source: Vet Sci. 2025 Jan 17;12(1):68. doi: 10.3390/vetsci12010068 (PMC11768785; doi:10.3390/vetsci12010068)
Supplement: Supplementary file 1 [file vetsci-12-00068-s001.zip]

Archive with 7 entries (7 files):
- Supplementary Data S1.pdf
- Table S1.pdf
- Table S2 Microbiological quality of black soldier fly larvae.pdf
- Table S3 Amino acid profile of black soldier fly larvae.pdf
- Table S4 Fatty acid composition of black soldier fly larvae.pdf
- Table S5.xlsx
- Table S6.xlsx
