# Supplementary material for: Black Soldier Fly (Hermetia illucens) Larvae as a Protein Substitute in Adverse Food Reactions for Canine Dermatitis: Preliminary Results Among Patients
Source: Vet Sci. 2025 Jan 17;12(1):68. doi: 10.3390/vetsci12010068 (PMC11768785; doi:10.3390/vetsci12010068)
Supplement: Supplementary file 1 [file vetsci-12-00068-s001.zip › Table S5.xlsx]

## Sheet: Hematology and Blood Che
Table S5 The hematology and blood chemistry data of the dogs
		Pretest										Posttest week 4
	Health group	C1	C2	C3	C4	C4	C6	C7	C8			C1	C2	C3	C4	C4	C6	C7	C8
	Hct	43	53	48	58	51	49	43	52			58	54	49	59	39	60	44	51
	Hgb (g/dL)	13.9	18.6	16	18.9	17	16.5	14.3	17.1			19.3	18.4	15.9	19.3	12	20.1	14.3	16.6
	RBCS (/µL)	6.21	7.62	6.7	7.82	7.76	6.94	6.17	6.88			8.4	7.64	7.02	8.05	5.95	8.54	6.53	6.79
	WBCs (/µL)	13960	8110	13030	9570	14400	12710	15680	8270			14670	7700	13040	10820	19690	13270	13930	9260
	Band neutrophil(/µL)	-	-	-	-	-	-	-				-	-				-	-
	Segmented neutrophil(/µL)	4900	3890	6060	4380	9060	9400	7090	4470			5760	3430	6250	4820	13350	8980	6550	5910
	Lymphocyte(/µL)	7600	3020	5180	4100	4080	2220	6980	3020			7460	3010	4840	4310	4610	2610	5880	2360
	Monocyte(/µL)	880	860	1000	470	760	690	1100	530			890	890	870	460	790	850	980	550
	Eosinophil(/µL)	490	300	720	620	460	40	410	240			450	380	1050	1200	930	760	470	400
	Basophil(/µL)	90	10	70		40	-	100	10			110	20	30	30	10	70	50	40
	Platelet(/µL)	305	503	236	134	343	214	293	176			311	474	243	167	805	216	278	201
	Platelet smear	Adeq.	Adeq.	Adeq.	clumping	Adeq.	Adeq.	Adeq.	Ade.			Adeq.	Adeq.	Adeq.	clumping	increase	Adeq.	Adeq.	clumping
	Blood chemistry
	BUN (mg/dl)	9.4	23.6	9.6	19.7	9.9	22.6	7.7	13			9.8	16.6	15.8	7.7	19.9	12.1	6.8	15
	Creatinine (mg/dl)	1	0.9	1.03	1.21	0.83	0.99	0.91	1.44			0.88	0.95	1.1	1.2	0.86	1.07	0.8	1.41
	ALT (U/L)	14	18	15	18	26	8	19	19			16	27	17	21	37	21	11	18
	ALP (U/L)	115	19	162	11	78	57	134	43			166	27	140	35	137	45	111	50
	Total protein (g/dL)	5.5	7.6	5.6	7	6.7	7.3	5.8	6.3			6	7	6.5	6.9	7	7.9	6.5	6.8
	Albumin (g/dL)	2.8	3.3	3.1	3.3	3.3	3.3	2.9	3.1			3	3	3	3	2.8	2.9	2.8	2.9
	AFR group	AFR1	AFR2	AFR3	AFR4	AFR5	AFR6	AFR7	AFR8			AFR1	AFR2	AFR3	AFR4	AFR5	AFR6	AFR7	AFR8
	Hct	48	49	47	50	56	46	54	46			50	54	48	49	58	47	57	46
	Hgb (g/dL)	15.9	16.8	15.6	15.9	19.1	15.5	18.4	16			17.1	18.7	16.2	15.9	20.1	16.1	19.8	16.1
	RBCS (/µL)	6.67	6.86	6.63	6.89	7.9	6.61	7.64	6.24			7.17	7.64	6.84	6.89	8.27	6.75	8.09	6.24
	WBCs (/µL)	13960	12180	9530	12940	8880	9370	7700	9630			8890	10940	11240	13680	8330	8980	8570	8190
	Band neutrophil(/µL)	-	-	-	-	-	-	-	-			-	-	-	-	-	-	-	-
	Segmented neutrophil(/µL)	9260	8820	6490	6270	5160	5190	3430	6270			5620	8160	7810	6480	4780	4650	5570	5030
	Lymphocyte(/µL)	2670	2190	2200	5270	2610	3290	3010	2400			1830	1660	2420	5860	2360	3410	2080	2300
	Monocyte(/µL)	1240	650	520	620	570	510	890	630			440	720	610	750	610	550	670	640
	Eosinophil(/µL)	780	480	310	770	380	370	380	330			990	370	380	580	570	370	210	210
	Basophil(/µL)	10	40	10	10	10	10	20	-			10	30	20	10	10	-	40	10
	Platelet(/µL)	288	329	452	128	365	467	474	486			221	344	462	153	357	470	283	530
	Platelet smear	Adeq.	Adeq.	Adeq.	Adeq.	Adeq.	Adeq.	Adeq.	Adeq.			Adeq.	Adeq.	Adeq.	Clumping	Adeq.	Adeq.	Adeq.	Adeq.
	Blood chemistry
	BUN (mg/dl)	13	27.5	19.2	9.2	24.8	20.1	16.6	37.1			17.9	23.8	13	8.3	27.4	16.6	24.8	28.8
	Creatinine (mg/dl)	0.75	0.65	0.37	1.41	1.08	0.9	0.95	1.27			0.75	0.84	0.91	1.2	1.06	0.91	0.96	1
	ALT (U/L)	42	52	53	24	51	24	27	23			45	75	51	24	82	27	38	12
	ALP (U/L)	24	128	38	21	19	40	27	67			16	137	56	19	22	45	38	67
	Total protein (g/dL)	8	7	7.1	9.7	7	7.4	7	6.8			8	6.8	6.8	9.5	7.4	7.1	6.4	6.5
	Albumin (g/dL)	3.5	3.6	3.1	3.1	3.5	2.9	3	3.3			3.3	3.5	2.9	2.9	3.3	2.7	3	3.3
