# Supplementary material for: Black Soldier Fly (Hermetia illucens) Larvae as a Protein Substitute in Adverse Food Reactions for Canine Dermatitis: Preliminary Results Among Patients
Source: Vet Sci. 2025 Jan 17;12(1):68. doi: 10.3390/vetsci12010068 (PMC11768785; doi:10.3390/vetsci12010068)
Supplement: Supplementary file 1 [file vetsci-12-00068-s001.zip › Table S6.xlsx]

## Sheet: Sheet1
Table S6 Clinical score of the dogs
Control group	Prestudy										2 week after treat										4 week after treat
	1	2	3	4	5	6	7	8			1	2	3	4	5	6	7	8			1	2	3	4	5	6	7	8
PVAS score	1	1	1	1	1	1	1	1			1	1	1	1	1	1	1	1			1	1	1	1	1	1	1	1
Pododermatitis	0	0	0	0	0	0	0	0			0	0	0	0	0	0	0	0			0	0	0	0	0	0	0	0
Axillary and inguinal area	0	0	0	0	0	0	0	0			0	0	0	0	0	0	0	0			0	0	0	0	0	0	0	0
Face (Periocular and mouth)	0	0	0	0	0	0	0	0			0	0	0	0	0	0	0	0			0	0	0	0	0	0	0	0
Otitis	0	0	0	0	0	0	0	0			0	0	0	0	0	0	0	0			0	0	0	0	0	0	0	0
Other lesion	0	0	0	0	0	0	0	0			0	0	0	0	0	0	0	0			0	0	0	0	0	0	0	0
Stool Score	2	2	3	2	3	3	2	3			2	3	2	2	2	3	2	3			2	2	2	2	3	3	2	3
Body weight	13.5	3.2	21	17	6.2	11	15	17.3			13.9	3.35	22	17.5	5.8	11.3	15.3	17.55			14.3	3.4	22.3	17.8	5.6	11	15.65	17.6
AFR group
PVAS score	3	3	3	1	1	1	3	1			3	5	3	1	1	1	3	1			3		3	1	3	3	3	3
Pododermatitis	0	0	1	0	0	0	0	0			0	1	1	0	0	0	0	0			0		1	0	1	0	1	0
Axillary and inguinal area	0	0	0	0	0	0	0	0			0	0	0	0	0	0	0	0			0		0	0	1	1	1	0
Face (Periocular and mouth)	0	0	0	0	0	0	0	0			0	1	0	0	0	0	0	0			0		0	0	1	0	0	0
Otitis	0	0	0	0	0	0	0	0			0	1	0	0	0	0	0	0			0		0	0	0	0	0	0
Other lesion	0	0	0	0	0	0	0	0			0	1	0	0	0	0	0	0			0		0	0	1	0	0	0
												Hot spot													ventral erythema
																									generalized erythema
												Stop									Vomit
Stool Score	3	2	2	2	3	3	2	3			3	2	2	2	3	3	2	3			2		2	2	2	2	2	2
Body weight	3.4	3.54	2.25	23.1	3.25	3.3	3	2.65			3.55	3.35	2.35	23.3	3.1	3.3	3.15	2.85			3.6		2.3	23	3.65	3.4	3.2	2.9
	NO.1	NO.2	NO.3	NO.4	NO.5	NO.6	NO.7	NO.8
Self Control AFR group	6	8	6	8	6	3	6	6
Self Control Control group	1	1	1	1	1	1	1	1
